# Supplementary material for: Construction and Stability of All-in-One Adenovirus Vectors Simultaneously Expressing Four and Eight Multiplex Guide RNAs and Cas9 Nickase
Source: Int J Mol Sci. 2024 Aug 12;25(16):8783. doi: 10.3390/ijms25168783 (PMC11354445; doi:10.3390/ijms25168783)
Supplement: Supplementary file 1 [file ijms-25-08783-s001.zip]

Archive with 5 entries (5 files):
- Supplementary Figure S1.tif
- Supplementary Figure S2.tif
- Supplementary Figure S3.tif
- Supplementary Table S1.tif
- Supplementary Table S2.tif
